# Supplementary material for: Skeletal muscle: A review of molecular structure and function, in health and disease
Source: Wiley Interdiscip Rev Syst Biol Med. 2019 Aug 13;12(1):e1462. doi: 10.1002/wsbm.1462 (PMC6916202; doi:10.1002/wsbm.1462)
Supplement: Supplementary file 1 — Supplementary Table 1. This table presents a list of genes (which have been referred to in the manuscript using their commonly used names) and their corresponding NCBI isoform gene symbol, relevant to our manuscript. Supplementary Table 2. A list of myopathies with known genetic associations in muscle genes mentioned in the manuscript is presented. Inflammatory, idiopathic myopathies or myopathies resulting as a consequence of other diseases are not listed in the table. [file WSBM-12-na-s001.xlsx]

## Sheet: Table 1
This table presents a list of genes (which have been referred to in the manuscript using their commonly used names) and their corresponding NCBI isoform gene symbol, relevant to our manuscript.
Name used in text	NCBI gene name
4EBP1	EIF4EBP1
AChE	ACHE
Actin	ACTA1
Agrin	AGRN
AKT	AKT1, AKT2
Ambra1	AMBRA1
AMPKa1	PRKAA1
Angiopoietin-1	ANGPT1
Ankyrin-1	ANK1
Ankyrin-G	ANK3
Atrogin-1	FBXO32
Bassoon	BSN
Biglycan	BGN
Calmodulin	CALM1
Calpain	CAPN3
Calreticulin	CALR
Calsequestrin	CASQ1/2
CaMK	CAMK2B
CapZ	CAPZ1
Caspase-3	CASP3
Caveolin-3	CAV3
CDKN1	CDKN1A, CDKN1B
cMET	MET
Collagen I	COL1A2
Collagen III	COL3A1
Collagen IV	COL4A1-A6
Collagen V	COL5A1-A3
Collagen VI	COL6A1-A3
Collagen XI	COL11A1-A3
Complexin	CPLX1
Creatine kinase muscle	CKM
Decorin	DCN
Desmin	DES
Dystrophin	DMD
Elastin	ELN
Embryonic myosin heavy chain	MYH3
Endothelin	ET1, ET2, ET3
Endothelium-derived hyperpolarizing factor	EDHF
Fibrillin	FBN1
Fibroblast growth factors	FGF1, FGF2, FGF3, FGF4,
Fibromodulin	FMOD
Fibronectin	FN1
Fibulin	FBLN1
FOXO	FOXO1, FOXO3
GLUT4	SLC2A4
Gαi2	GNAI1, GNAI2, and GNAI3
Histone deacetylase	HDAC1
Homer	HOMER1
ID	ID1, ID2, ID3, ID4
Integrin α7	ITGA7
Integrin β1	ITGB1
Interferon gamma	IFNG
Irisin	FNDC5
Junctin	ASPH
Junctophilin	JPH1
Laminin	LAMA2
Lumican	LUM
Lysyl hydroxylase 3	PLOD3
Matrix metalloproteanases	MMP1, MMP2, MMP9, MMP10, MMP13
Mitsugumin 29	SYLP2
MLCK	MYLK3
MLCP	PPP1R12A
MLP (Muscle LIM Protein)	CSRP3
MURF1	TRIM63
muscle actin	ACTA1
MyBPC	MYBPC2
MyBPH	MYBPH
Myomaker	TMEM8C
Myomesin	MYOM1
Myopalladin	MYPN
Myopodin/synaptopodin	SYNPO2
Myostatin	MSTN
Myotilin	MYOT
Myozenin	MYOZ1/2
nAChRs subunits α, β, γ, δ, and ε	CHRNA1, CHRNB1, CHRND, CHRNE, CHRNG
Nebulin	NEB
Nestin/Paranemin	NES
Neural cell adhesion molecule NCAM	NCAM1
Neuregulin	NRG1
Neurexin	NRXN1
NFκB	NFKB1, NFKB2
Nidogen-2	NID2
NOTCH	NOTCH1/3
Obscurin	OBSCN
p21	CDKN1A
p27	CDKN1B
P38MAPK	MAPK14
Parvalbumin	PVALB
Paxillin	PXN
Periostin	POSTN
Perlecan	HSPG2
PGC-1α	PPARGC1A
Phospholamban	PLN
PI3K	PIK3CA
Piccolo	PCLO
Plectin	PLEC
PPARγ	PPARG
Protein kinase C	PKC
Rapsyn	RAPSN
RIM	RIMS1
Ryanodine receptors	RYR1, RYR3
S6K1	RPS6KB1
Sarcalumenin	SRL
Sarcolipin	SLN
Sarcospan	SSPN
SERCA	ATP2A1
Skeletal muscle actin	ACTA1
SM	SEC1/MUNC18
Small ankyrin-1	ANK1
Spectrin-B2	SPTBN2
Synapsin	SYN1
Synaptogamin	SYT1
Synaptopodin-2 like	SYNPO2L
Syncolin	SYNC
Syndecan	SDC1
Synemin/Desmuslin	SYNM
Syntaxin-1	SYTX1A
Syntrophin	SNTA1
Talin	TLN1
Tenascin	TNC
TGF-β	TGFB1,
titin	TTN
TNF-α	TNF
TRAF inhibitory proteins	TRAF2, TRAF3.
Triadin	TRDN
Tropomodulin	TMOD1, TMOD4
Tropomyosin	TPM1
Troponin (I/T/C)	TNNI1/2/3; TNNT1/2/3; TNNC1/2/3
Utrophin	UTRN
VAMP/Synaptobrevin	VAMP2
vascular endothelial growth factor VEGF	VEGF1-9
Versican	VCAN
VGCC (Voltage gated calcium channels), P/Q type	CACNA1A
VGSC (Voltage gated sodium channels)	SCN4A
Vimentin	VIM
Viniculin	VCL
Voltage gated calcium channel, L Type (Dihydropyridine receptors, DHPR)	CACNA1C, CACNA1S, CACNA1D, CACNA1F
α-actinin	ACTN2
αB-crystallin	CRYAB
αDystrobrevin-1	DTNA
α-dystroglycan	DAG1
α-Sarcoglycan	SGCA
α-Smooth muscle actin	ACTA2
α-SNAP	NAPA
β-ankyrin /Ankyrin-B	ANK2
β-Dystroglycan	DAG1
β-spectrin	SPTB
γ-actin	ACTG1
γ-filamin	FLNC
γ-Sarcoglycan	SGCG

## Sheet: Table 2
A list of myopathies with known genetic associations in muscle genes mentioned in the manuscript are presented below. Inflammatory, idiopathic myopathies or myopathies resulting as a consequence of other diseases are not listed in the table below
Functional Family	Associated genes		Disease
ECM	Laminin α2		Congenital muscular dystrophy type 1A (LAMA2)
	Collagen IV	COL4A1	Walker Warburg syndrome(COL4A1)
	Collagen VI	COL6A1, COL6A2, COL6A3	Ulrich Congenital muscular dystrophy
			Bethlem myopathy
	Lamin A/C		Limb Girdle musclar dystrophy 1B (LGMD1B), Emily Dreifuss muscular dystrophy (EDMD)
	Perlecan		Schwartz-Jampel syndrome
NMJ	COLQ		Congenital myasthenia
Cytoskeletal	DMD		Duchenne muscular dystrophy
			Becker muscular dystrophy
	E-sarcoglycan		Myoclonus dystonia syndrome
	α/β/γ/δ sarcoglycan		α/β/γ/δ-sarcoglycanopathy
	α-dystrobrevin		Muscular dystrophy (MD)
	Caveolin-3		LGMD1C
	Dysferlin		LGMD2B
			Miyoshi distal myopathy
	Plectin		Skin lesions and muscular dystrophy; Epidermalyosis bullosa simplex
	Desmin		Desmin-related myopathy; smooth muscule dysfunction; MM
	Integrin α7		Congenital muscular dystrophy
	α dystroglycan		Dystroglycanopathies (Walker Warburg syndrome,
Sarcomeric	Actin	ACTA1	Familial hypertrophic cardiomyopathy, nemaline myopathy, myofibrillar myopathy
	Myosin	MYH2	Autosomal dominant myopathy
		MYH3	Freeman-Sheldon syndrome, Sheldon-Hall syndrome
		MYH7	Familial hypertrophic cardiomyopathy; Laing early onset distal myopathy; myosin storage myopathy
		MYH8	Trismus and pseufocamtodactyly syndrome
	Syncoilin		Myofibrillar myopathy (MM)
	MyBP-C		Familial Hypertrophic Cardiomyopathy (FHC)
	Nebulin		Nemaline Myopathy
	Myotilin		LGMD1A, MD,MM
	Telethonin		MD, LGMD2G
	Titin		FHC, LGMD2H, Tibial muscular dystrophy, MM
	Tropomyosin		FHC,NM
	Troponin		FHC, NM (Troponin T1)
	alpha actinin		Myofibrillar myopathy (ACTN2)
	CapZ		MM
	gamma filamin		MM(FLNC)
NMJ			Lambert-Eaton syndrome
	nAChRs		Botulism
			Congenital Mysanthia gravis/Accquired MG/Neonatal MG
			Isaac’s disease
	Calpain-3		LGMD2A (Calpainopathy)
ECM	Perelcan		Dyssegmental dysplasia
			Silverman-handmaker type (DDSH)
			Schwartz-Jampel syndrome (SJS)
	Fibrillin		Marfan syndrome
	FKRP		LGMD2I
	TRIM 32		LGMD2H
	D4Z4 repeat on 4q35 loci		Facioscapulohumeral muscular dystrophy (FSHD1A and FSHD1B)
	LAMP-2b		X-linked vacuolar myopathy
ECC	CACNA1S		Hypokalemic periodic paralysis type 1; Malignant hyperthermia
	RYR1		Malignant hyperthermia 1; Central core disease
	CLCN1		Myotonia congenital
	SCN4A		Hyperkalemic periodic paralysis, paramyotonia congenital, potassium aggravated myotonia, hypokalemic periodic paralysis type 2
	FKBP12		Ventricular defects and dilated cardiomyopathy
	αB-crystallin		MM
